# Supplementary material for: Differences in hydrolytic enzyme activity accompany natural variation in mature aleurone morphology in barley (Hordeum vulgare L.)
Source: Sci Rep. 2018 Jul 23;8:11025. doi: 10.1038/s41598-018-29068-4 (PMC6056469; doi:10.1038/s41598-018-29068-4)
Supplement: Supplementary file 2 — Supplementary Tables [file 41598_2018_29068_MOESM2_ESM.xlsx]

## Sheet: Table S1
Table S1: Grain measurements for 33 barley genotypes grown in the field at Charlick, SA, in 2013
		Transverse sections								Seed Scanner (SS)				Single Kernel Characterisation System (SKCS)
Cultivar	Properties	EA (mm²)	SEA (mm²)	AA (mm²)	AP (%)	DVW (μm)	LRW (μm)	ALN	AW (μm)	R	GL (mm)	GWi (mm)	GT (mm)	GHI	GM	GD (mm)	GWt (mg)	Hardness Class
Amaji Nijo	Malt (Japan)	5.3 ± 0.3	4.8 ± 0.2	0.450 ± 0.044	8.4 ± 0.2	2251 ± 136	3097 ± 97	2.6 ± 0.0	52.5 ± 1.1	2.47	7.83 ± 0.57	2.95 ± 0.29	2.26 ± 0.18	56.4 ± 19.3	12.5 ± 0.2	1.7 ± 0.7	31.8 ± 11.2	MIXED
Arapiles	Malt	4.8 ± 0.4	4.4 ± 0.3	0.420 ± 0.050	8.6 ± 0.2	2116 ± 123	3040 ± 86	2.6 ± 0.2	48.4 ± 3.2	2.39	8.61 ± 0.53	3.27 ± 0.32	2.63 ± 0.21	58.4 ± 14.5	12.6 ± 0.2	2.2 ± 0.5	42.3 ± 8.1	HARD
Arta	Feed (Syria)	7.7 ± 0.3	7.2 ± 0.3	0.516 ± 0.025	6.6 ± 0.5	2669 ± 96	3680 ± 81	2.0 ± 0.3	54.6 ± 2.3	2.54	9.56 ± 0.86	3.37 ± 0.36	2.65 ± 0.18	48.2 ± 18.9	12.2 ± 0.2	2.3 ± 0.3	47.1 ± 7.6	MIXED
Barque	Feed	6.1 ± 0.9	5.6 ± 0.9	0.453 ± 0.045	7.5 ± 1.5	2384 ± 133	3328 ± 244	1.8 ± 0.3	45.2 ± 2.9	2.53	9.29 ± 0.51	3.46 ± 0.34	2.64 ± 0.14	38.4 ± 13.1	12.4 ± 0.2	2.3 ± 0.5	46.4 ± 6.3	SOFT
Baudin	Malt	7.1 ± 0.6	6.5 ± 0.6	0.580 ± 0.03	8.1 ± 0.3	2641 ± 148	3482 ± 125	2.3 ± 0.2	55.7 ± 1.3	2.36	8.38 ± 0.54	3.29 ± 0.34	2.58 ± 0.11	69.4 ± 14.1	12.5 ± 0.2	2.2 ± 0.5	41.1 ± 7.2	HARD
Chebec	Malt	6.8 ± 0.3	6.3 ± 0.3	0.533 ± 0.05	7.7 ± 0.7	2490 ± 37	3568 ± 99	2.7 ± 0.1	53.0 ± 4.9	2.5	8.25 ± 0.52	3.08 ± 0.32	2.36 ± 0.18	52.2 ± 21.8	12.7 ± 0.3	1.9 ± 0.7	37.9 ± 11.4	MIXED
Clipper	Malt	6.2 ± 0.4	5.7 ± 0.3	0.503 ± 0.05	8.0 ± 0.2	2463 ± 58	3346 ± 93	2.8 ± 0.0	59.6 ± 3.3	2.46	8.02 ± 0.62	3.04 ± 0.32	2.33 ± 0.16	64.3 ± 23.3	12.3 ± 0.3	1.9 ± 0.8	36.3 ± 14.2	MIXED
CM 72	Feed (Nth Africa, 6r)	4.5 ± 1.2	4.1 ± 1.1	0.390 ± 0.051	8.8 ± 1.5	2104 ± 239	2945 ± 417	2.5 ± 0.1	46.8 ± 2.4	2.86	10.9 ± 0.66	3.13 ± 0.31	2.74 ± 0.23	47.1 ± 17.7	12.4 ± 0.2	2.3 ± 0.5	44.4 ± 7.3	MIXED
Commander	Malt	8.1 ± 0.9	7.5 ± 0.9	0.583 ± 0.037	7.2 ± 0.4	2834 ± 250	3779 ± 195	2.7 ± 0.3	56.4 ± 4.5	2.44	8.84 ± 0.64	3.51 ± 0.33	2.56 ± 0.13	53.1 ± 13.2	12.6 ± 0.2	2.4 ± 0.3	44.3 ± 6.1	HARD
Copeland	Malt (Canada)	6.8 ± 0.6	6.3 ± 0.6	0.513 ± 0.050	7.5 ± 0.1	2611 ± 143	3512 ± 134	2.4 ± 0.1	53.3 ± 4.6	2.28	8.61 ± 0.57	3.54 ± 0.32	2.74 ± 0.16	54.3 ± 17.4	12.4 ± 0.2	2.1 ± 0.6	39.3 ± 6.7	HARD
Czech Landrace-243	Landrace	6.7 ± 0.5	6.1 ± 0.5	0.530 ± 0.085	7.8 ± 0.5	2562 ± 125	3438 ± 112	2.5 ± 0.1	55.3 ± 7.0	2.34	8.34 ± 0.54	3.39 ± 0.28	2.55 ± 0.13	44.3 ± 16.9	12.4 ± 0.2	2.1 ± 0.5	38.9 ± 7.3	MIXED
Dhow	Malt	7.6 ± 0.7	7.0 ± 0.6	0.600 ± 0.087	7.8 ± 0.5	2749 ± 150	3669 ± 165	2.5 ± 0.3	56.0 ± 5.0	2.33	8.11 ± 0.48	3.27 ± 0.32	2.53 ± 0.37	n.d.	n.d.	n.d.	n.d.	n.d.
ER-Apm	Feed (ICARDA)	6.4 ± 0.4	5.9 ± 0.4	0.483 ± 0.030	7.5 ± 0.0	2482 ± 110	3397 ± 80	2.2 ± 0.3	46.8 ± 5.2	2.85	9.95 ± 0.87	3.16 ± 0.31	2.41 ± 0.15	54.9 ± 16.1	12.4 ± 0.2	2 ± 0.7	40.3 ± 11.7	HARD
Finniss	Hulless	8.2 ± 0.1	7.7 ± 0.1	0.570 ± 0.026	6.9 ± 0.3	2827 ± 69	3721 ± 43	2.5 ± 0.0	52.3 ± 1.4	2.33	8.81 ± 1.06	3.38 ± 0.41	2.74 ± 0.24	48.8 ± 13.6	12.4 ± 0.2	2.3 ± 0.4	43.2 ± 7.3	MIXED
Flagship	Malt	8.2 ± 0.2	7.6 ± 0.2	0.576 ± 0.030	7.0 ± 0.1	2785 ± 78	3808 ± 49	2.3 ± 0.2	51.4 ± 1.8	2.3	8.72 ± 0.51	3.57 ± 0.38	2.73 ± 0.12	46.7 ± 10.1	12.4 ± 0.2	2.5 ± 0.3	48.6 ± 5.7	HARD
Franklin	Malt	7.3 ± 0.9	6.7 ± 0.8	0.623 ± 0.076	8.4 ± 0.4	2585 ± 227	3732 ± 207	2.8 ± 0.1	60.6 ± 8.4	2.41	8.43 ± 0.41	3.45 ± 0.33	2.48 ± 0.17	61.2 ± 16.3	12.6 ± 0.2	2.1 ± 0.4	41.7 ± 6.1	HARD
Harmal-02//Esp/1808/4L	Feed (ICARDA)	8.1 ± 0.6	7.5 ± 0.5	0.590 ± 0.026	7.2 ± 0.2	2829 ± 94	3735 ± 71	2.4 ± 0.1	57.8 ± 3.9	2.57	9.97 ± 0.93	3.39 ± 0.41	2.75 ± 0.21	45.8 ± 12.5	12.1 ± 0.3	2.6 ± 0.3	52.5 ± 7.8	MIXED
Harrington	Malt (Canada)	5.3 ± 0.6	4.8 ± 0.5	0.450 ± 0.026	8.4 ± 0.4	2266 ± 141	3098 ± 181	2.5 ± 0.2	40.6 ± 2.8	2.62	8.12 ± 0.87	2.93 ± 0.37	2.27 ± 0.35	57.4 ± 21.3	12.4 ± 0.3	1.8 ± 0.7	32.3 ± 10.5	MIXED
Hindmarsh	Feed	8.1 ± 0.5	7.5 ± 0.5	0.570 ± 0.026	7.0 ± 0.5	2854 ± 157	3679 ± 106	1.8 ± 0.5	51.5 ± 1.3	2.15	8.01 ± 0.48	3.48 ± 0.52	2.79 ± 0.12	50.7 ± 12.8	12.2 ± 0.2	2.4 ± 0.3	44.1 ± 5.3	HARD
Keel	Feed	8.0 ± 0.6	7.5 ± 0.6	0.536 ± 0.060	6.6 ± 0.2	2844 ± 128	3785 ± 70	2.3 ± 0.2	51.6 ± 2.9	2.46	9.21 ± 0.77	3.49 ± 0.36	2.64 ± 0.11	45.9 ± 12.4	12.3 ± 0.2	2.4 ± 0.3	47.1 ± 5.4	MIXED
Morex	Malt (USA, 6r)	5.0 ± 0.2	4.7 ± 0.2	0.376 ± 0.025	7.3 ± 0.2	2196 ± 41	3015 ± 77	2.3 ± 0.2	40.1 ± 1.0	2.7	8.24 ± 1.02	2.84 ± 0.36	2.15 ± 0.31	75.2 ± 18.8	12.5 ± 0.2	1.7 ± 0.7	30.3 ± 11.4	HARD
Mundah	Feed	7.4 ± 0.9	6.8 ± 0.8	0.596 ± 0.055	8.0 ± 0.8	2599 ± 97	3660 ± 268	2.7 ± 0.0	60.4 ± 4.2	2.56	9.69 ± 0.61	3.61 ± 0.33	2.66 ± 0.12	51.6 ± 12.4	12.3 ± 0.2	2.4 ± 0.3	48.8 ± 5.9	HARD
Shepherd	Feed	8.7 ± 1.1	7.9 ± 0.9	0.770 ± 0.289	8.6 ± 2.1	2896 ± 145	3919 ± 226	2.4 ± 0.1	59.4 ± 4.0	2.42	9.35 ± 0.76	3.52 ± 0.41	2.73 ± 0.24	61.6 ± 14.5	12.4 ± 0.3	2.3 ± 0.5	42.5 ± 10.1	HARD
Skiff	Malt	5.9 ± 0.7	5.4 ± 0.6	0.490 ± 0.045	8.2 ± 0.2	2343 ± 171	3295 ± 188	2.3 ± 0.1	54.4 ± 2.6	2.35	8.47 ± 0.47	3.39 ± 0.32	2.58 ± 0.13	60.5 ± 12.5	12.3 ± 0.2	2.1 ± 0.5	41.6 ± 6.9	HARD
Sloop	Malt	7.8 ± 0.3	7.2 ± 0.3	0.533 ± 0.037	6.7 ± 0.1	2679 ± 102	3766 ± 54	2.5 ± 0.0	58.3 ± 4.4	2.16	7.53 ± 1.91	3.35 ± 0.94	2.68 ± 0.21	41.5 ± 12.4	12.5 ± 0.2	2.5 ± 0.4	45.6 ± 5.3	SOFT
Steptoe	Feed (USA, 6r)	6.9 ± 0.3	6.4 ± 0.3	0.493 ± 0.035	7.1 ± 0.1	2672 ± 66	3442 ± 208	2.2 ± 0.5	49.6 ± 8.5	2.59	9.65 ± 1.79	3.24 ± 0.56	2.69 ± 0.13	63.6 ± 14.1	12.3 ± 0.2	2.4 ± 0.5	44.3 ± 6.5	HARD
Tadmor	Feed (Syria)	7.4 ± 0.7	6.9 ± 0.6	0.530 ± 0.060	7.1 ± 0.4	2721 ± 153	3564 ± 174	2.3 ± 0.3	54.3 ± 7.0	2.53	9.26 ± 0.69	3.34 ± 0.38	2.65 ± 0.21	48.6 ± 14.5	11.9 ± 0.3	2.4 ± 0.4	46.2 ± 6.7	MIXED
Tipple	Malt (Europe)	6.4 ± 0.4	6.0 ± 0.4	0.476 ± 0.049	7.3 ± 0.2	2460 ± 116	3369 ± 90	2.3 ± 0.2	53.2 ± 3.3	2.52	8.96 ± 0.51	3.53 ± 0.41	2.68 ± 0.41	51.2 ± 18.4	12.5 ± 0.2	2.3 ± 0.4	45.5 ± 7.3	MIXED
WI2585	Breeding line	6.8 ± 1.7	6.3 ± 1.6	0.496 ± 0.072	7.4 ± 0.7	2552 ± 352	3535 ± 365	2.7 ± 0.3	55.1 ± 4.5	2.66	8.91 ± 0.65	3.32 ± 0.25	2.32 ± 0.17	56.5 ± 15.1	12.2 ± 0.3	2.1 ± 0.7	38.8 ± 12.5	HARD
WI4191	Malt breeding line	7.2 ± 0.4	6.7 ± 0.4	0.483 ± 0.032	6.6 ± 0.1	2604 ± 46	3604 ± 127	2.3 ± 0.2	52.9 ± 1.5	2.16	7.68 ± 0.44	3.44 ± 0.26	2.61 ± 0.21	52.5 ± 12.6	12.5 ± 0.2	2.1 ± 0.5	37.5 ± 7.5	HARD
WI4259 (Admiral)	Malt	7.9 ± 0.6	7.4 ± 0.5	0.576 ± 0.124	7.1 ± 0.9	2745 ± 83	3700 ± 207	2.6 ± 0.2	56.3 ± 5.7	2.43	8.69 ± 0.44	3.54 ± 0.36	2.65 ± 0.38	39.5 ± 14.1	12.2 ± 0.2	2.1 ± 0.4	41.1 ± 7.2	SOFT
WI4262 (Navigator)	Malt	7.2 ± 0.1	6.7 ± 0.1	0.490 ± 0.036	6.7 ± 0.4	2644 ± 39	3541 ± 57	2.2 ± 0.2	48.0 ± 1.0	2.25	8.11 ± 0.36	3.41 ± 0.36	2.64 ± 0.12	54.1 ± 14.5	12.5 ± 0.2	2.2 ± 0.5	39.1 ± 7.1	HARD
YU6472	Feed (China)	7.5 ± 0.8	6.9 ± 0.7	0.673 ± 0.098	8.8 ± 0.5	2760 ± 112	3587 ± 237	2.3 ± 0.1	65.4 ± 6.2	2.43	9.22 ± 0.64	3.41 ± 0.31	2.74 ± 0.15	43.3 ± 12.1	12.3 ± 0.2	2.6 ± 0.5	46.6 ± 7.1	SOFT
AVERAGE		6.9±1.2	6.4±1.1	0.529±0.099	7.6±0.8	2582±247	3510±288	2.4±0.2	53.2±6.5	2.45 ± 0.17	8.8 ± 0.7	3.3 ± 0.4	2.6 ± 0.2	53.0 ± 15.3	12.4 ± 0.2	2.2 ± 0.5	42.1 ± 7.9
EA, endosperm area; AA, aleurone area; AP, aleurone proportion; DVH, grain dorsal-ventral height; LRW, grain left-right width; AL_LN, aleurone layer number; AW, aleurone width; GHI, grain hardness index; GM, grain moisture; GD, grain diameter; GWt, grain weight; R, grain roundness; GL, grain length; GWi, grain width; GT, grain thickness; GA, grain area

## Sheet: Table S2
Table S2: Grain measurements for eight barley genotypes grown in the field at Gooloogong, NSW, in 2015.
Variety	EA (μm²)	SD	AA (μm²)	SD	AP (%)	SD	DVW (μm)	SD	LRW (μm)	SD	ALN	SD	AW (μm)	SD	GHI	SD	GM	SD	GD (mm)	SD	GWt (mg)	SD	Hardness Class	R	GL (mm)	SD	GWi (mm)	SD	GT (mm)	SD
Barque	7.6409e+06	1.01631e+06	535882	19758.3	7.11579	1.16006	2758.33	147.075	3685.44	243.388	2.44444	0.783823	51.372	7.69925	19.1	17.3	10.1	0.3	2.5	0.6	47	9.5	SOFT	2.39	9.21	0.78	3.48	0.3	2.81	0.22
Baudin	7.16642e+06	272615	542094	17532.7	7.56595	0.113658	2701.84	105.4	3508.2	80.5997	2.44444	0.615699	55.8866	5.78721	42.5	18.3	10.2	0.3	2.4	0.6	42.7	10	MIXED	2.37	8.74	0.71	3.31	0.35	2.67	0.22
Commander	8.29515e+06	442056	591504	3561.57	7.14272	0.33907	2874.25	120.073	3759.53	97.7977	2.55556	0.51131	58.4271	6.32454	29	17.9	10.4	0.4	2.4	0.6	40.6	9.8	SOFT	2.32	8.76	0.59	3.41	0.36	2.84	0.33
Flagship	8.9297e+06	350803	538212	19317	6.03112	0.248065	2975.95	135.413	3911.25	99.9067	2.44444	0.51131	53.9625	8.53031	24.6	20.3	10.3	0.4	2.5	0.5	46.3	8.6	SOFT	2.41	8.88	0.79	3.46	0.39	2.67	0.26
Hindmarsh	8.39769e+06	531854	664323	69267.4	7.90077	0.460716	2892.59	155.72	3759.53	157.716	2.38889	0.607685	58.4575	6.81936	30	20.6	10.3	0.3	2.3	0.6	39	9	SOFT	2.29	8.11	0.55	3.32	0.39	2.64	0.28
Keel	8.14079e+06	170475	528698	13381.8	6.49762	0.267613	2870.92	40.9395	3746.2	60.847	2.27778	0.669113	49.44	7.14685	20	16.5	9.9	0.4	2.5	0.5	45.8	8.4	SOFT	2.52	9.45	0.85	3.49	0.32	2.64	0.26
Mundah	8.51731e+06	551228	766900	86454.5	8.98711	0.51595	2859.25	50.5962	3886.24	88.4873	2.83333	0.785905	69.8675	10.4051	32.9	16.6	10.3	0.3	2.6	0.5	51.9	9.7	SOFT	2.54	10.11	0.69	3.52	0.4	2.85	0.29
Shepherd	8.90336e+06	732033	660703	37417.8	7.4319	0.211199	2930.94	99.9065	3926.25	165.959	2.44444	0.51131	58.8101	6.90634	39.8	19.2	10.7	0.3	2.5	0.5	44.3	10.1	MIXED	2.28	8.63	0.69	3.42	0.4	2.81	0.22
EA, endosperm area; AA, aleurone area; AP, aleurone proportion; DVH, grain dorsal-ventral height; LRW, grain left-right width; AL_LN, aleurone layer number; AW, aleurone width; GHI, grain hardness index; GM, grain moisture; GD, grain diameter; GWt, grain weight; R, grain roundness; GL, grain length; GWi, grain width; GT, grain thickness; GA, grain area

## Sheet: Table S3
Table S3: One-way analysis of variance (ANOVA) for barley grain features and flour enzymatic assays for nine genotypes of interest.
	Grain features					Free β-amylase		Total β-amylase		α-amylase		β-glucanase
Comparison	SEA	AA	AP	ALN	AW	Mature	96hpg	Mature	96hpg	Mature	96hpg	Mature	96hpg
Barque-Shepherd	**	**	-	**	**	-	-	-	**	**	**	-	**
Barque-YU6472	-	**	**	**	**	**	-	-	-	**	**	**	-
Barque-Mundah	-	**	-	**	**	**	-	-	**	**	**	-	-
Barque-WI2585	-	-	-	**	**	-	-	-	**	**	**	-	-
Barque-Flagship	-	-	-	-	-	**	-	**	**	**	**	**	**
Barque-WI4191	-	-	-	**	-	**	**	**	**	**	**	**	**
Barque-Steptoe	-	-	-	-	-	-	-	-	**	**	**	**	**
Barque-Morex	-	-	-	**	-	**	-	**	**	**	**	**	**
Shepherd-YU6472	-	**	**	-	-	**	-	-	**	**	**	**	**
Shepherd-Mundah	-	-	-	-	-	**	-	-	**	**	**	-	**
Shepherd-WI2585	-	**	-	-	-	**	-	-	-	**	**	-	**
Shepherd-Flagship	-	**	**	-	**	**	-	**	**	**	**	**	**
Shepherd-WI4191	-	**	**	-	-	**	**	**	**	**	**	**	**
Shepherd-Steptoe	-	**	-	-	**	**	-	-	-	**	**	**	**
Shepherd-Morex	**	**	-	-	**	**	**	**	**	**	**	**	**
YU6472-Mundah	-	**	-	-	-	-	-	-	**	**	**	**	-
YU6472-WI2585	-	**	**	-	**	**	-	-	**	-	**	-	**
YU6472-Flagship	-	**	**	-	**	**	-	**	**	-	-	-	**
YU6472-WI4191	-	**	**	-	**	**	**	**	**	-	**	-	**
YU6472-Steptoe	-	**	**	-	**	**	-	-	**	-	**	-	**
YU6472-Morex	**	**	**	-	**	**	-	**	**	**	**	**	**
Mundah-WI2585	-	**	-	-	-	**	-	-	**	**	-	**	-
Mundah-Flagship	-	**	-	-	**	**	-	**	**	**	**	**	**
Mundah-WI4191	-	**	**	-	-	**	**	**	**	**	**	**	**
Mundah-Steptoe	-	**	-	-	**	**	-	-	**	**	**	**	**
Mundah-Morex	**	**	-	-	**	**	-	**	**	**	**	-	**
WI2585-Flagship	-	-	-	**	-	**	-	**	**	-	**	-	**
WI2585-WI4191	-	-	-	-	-	**	**	**	**	-	**	-	**
WI2585-Steptoe	-	-	-	**	-	-	-	-	**	-	**	-	**
WI2585-Morex	**	**	-	-	**	**	-	**	**	**	**	**	**
Flagship-WI4191	-	-	-	-	-	-	**	**	**	-	**	-	**
Flagship-Steptoe	-	-	-	-	-	-	-	**	**	-	**	-	**
Flagship-Morex	**	**	-	-	-	-	**	**	**	**	**	**	**
WI4191-Steptoe	-	-	-	-	-	-	**	**	**	-	**	-	**
WI4191-Morex	**	**	-	-	**	-	-	-	**	**	-	**	-
Steptoe-Morex	**	**	-	-	**	**	**	**	**	**	**	**	**
Legend: ** indicates a significant difference. SEA, transverse starchy endosperm area, AA, transverse aleurone area, AP, transverse aleurone proprtion, ALN, aleuorne layer number, AW, aleurone width.

## Sheet: Table S4
Table S4: β-amylase transcript abundance in developing barley ovaries and grain.
		Pistils (Golden Promise)					Wholegrain (minus embryo; Sloop)
Name	Gene ID	FG4	FG8	FGmat	FGAnth		7DPA	9DPA	11DPA	13DPA	15DPA	20DPA
BMY1	HORVU4Hr1G089510	0	0.0648792	0.0835609	0		29.9468	420.015	4735.91	7706.67	6088.44	5283.67
BMY2	HORVU2Hr1G043930	113.744	130.234	152.693	3032.87		893.416	110.25	26.809	11.0542	4.99047	1.84518
BMY3	HORVU4Hr1G084390	3.84591	3.21713	2.52494	85.8133		6.09941	6.59312	6.09906	2.50579	5.82004	4.6588
BMY4	HORVU1Hr1G038950	1.39434	1.68227	2.6	1.28408		1.37922	0.543259	0.356217	0.617147	0.616605	1.01054
BMY5	HORVU1Hr1G055140	175.819	101.594	402.214	221.018		9.21736	4.1383	9.33932	4.53794	7.2131	2.46079
BMY6	HORVU4Hr1G000520	6.76124	8.0215	4.90296	6.6936		3.5669	2.68496	1.38186	1.62832	0.747491	0.656277
BMY7	HORVU6Hr1G015670	18.7936	14.4089	16.3973	12.8962		9.72566	6.42937	4.37678	4.55743	4.99908	3.54754
BMY8	HORVU3Hr1G032160	81.2603	72.656	80.6362	57.9854		16.5227	13.5471	9.37105	10.5278	12.9604	9.38233
BMY9	HORVU2Hr1G020970	0	0	0.145094	0		0	0	0	0	0.109302	0
BMY10	HORVU1Hr1G038920	0	0.0539961	0	125.439		0.044269	0.0402394	0	0	0	0
BMY11	HORVU2Hr1G043920	1.22634	3.59045	2.43602	10.5709		1.60324	2.10234	1.36441	1.70181	2.73709	1.7744
Numbers represent TPM values. DPA, days post anthesis, FG, female gametophyte, FGmat, mature female gametophyte, FGanth, female gametophyte at anthesis.

## Sheet: Table S5
Table S5: Oligonucleotides used for quantitative PCR analysis
Annotations	Horvul	Fwd Primer	Rev Primer	Size Bp	T Acq (C)	Sequence ID	Sequence
Hv Glyceraldehyde-3-phosphate dehydrogenase C2	HORVU7Hr1G074690	GTGAGGCTGGTGCTGATTACG	TGGTGCAGCTAGCATTTGAGAC	198	82		TGGTGCAGCTAGCATTTGAGACAATGTTAACATCCGAGGTGTACTTGTCCTCATTGACACCAACCACAAACATAGGGGCATCTTTGCTTGGGGCAGAGATGACCACCTTCTTGGCACCACCCTTCAAGTGAGCAGCGGCCTTGTCCTTGTCAGTGAAGACACCGGTGGACTCCACAACGTAATCAGCACCAGCCTCAC
Hv Peptidyl-prolyl cis-trans isomerase (cyclophilin)	HORVU6Hr1G012570	CCTGTCGTGTCGTCGGTCTAAA	ACGCAGATCCAGCAGCCTAAAG	122	81		CCTGTCGTGTCGTCGGTCTAAATAAGGAGTCGTGTCGTGTCTTGCCCCTGTCCGTCCGATGAGATCTCCGTGGTTGGTTTAGGAGGGTTTTAGGTGGACTCTTTAGGCTGCTGGATCTGCGT
Hv Tubulin alpha-4 chain	HORVU1Hr1G081280	AGTGTCCTGTCCACCCACTC	AGCATGAAGTGGATCCTTGG	248	82		AGTGTCCTGTCCACCCACTCCCTCCTTGAGCACACCGATGTCTCTATCCTGCTTGACAATGAGGCCATCTATGACATCTGCCGCCGCTCCCTTGACATTGAGCGCCCAACATACACCAACCTCAACAGGCTTGTTTCTCAGGTCATATCATCACTGACTGCTTCCCTGAGGTTTGACGGTGCTCTGAATGTTGATGTGAATGAGTTCCAAACCAACCTGGTGCCCTACCCAAGGATCCACTTCATGCT
Hv Heat shock 70 kDa protein 3	HORVU5Hr1G113180	CGACCAGGGCAACCGCACCAC	ACGGTGTTGATGGGGTTCATG	108	85		CGACCAGGGCAACCGCACCACGCCCTCGTACGTCGCCTTCACCGACTCGGAGCGCCTCATCGGCGATGCCGCCAAGAACCAGGTCGCCATGAACCCCATCAACACCGT
Hv Elongation factor 1-alpha	HORVU5Hr1G100700	GGTACCTCCCAGGCTGACTGT	GTGGTGGCGTCCATCTTGTTA	164	81		GGTACCTCCCAGGCTGACTGTGCTGTGCTCATCATTGACTCCACCACTGGTGGTTTTGAGGCTGGTATCTCCAAGGATGGCCAGACACGTGAGCATGCCCTCCTTGCTTTCACTCTTGGAGTGAAGCAGATGATCTGCTGCTGTAACAAGATGGACGCCACCAC
Hv Actin 7	HORVU1Hr1G002840	TGGCATCACACTTTCTACAAT	GCTGACACCATCACCAGAGTC	225	82		TGGCATCACACTTTCTACAATGAGCTCCGTGTGGCACCCGAGGAGCACCCTGTGTTGCTCACTGAGGCCCCTTTGAACCCAAAAGCCAACAGAGAGAAGATGACCCAGATTATGTTTGAGACTTTCAATGTTCCTGCCATGTACGTCGCTATTCAGGCCGTGCTTTCCCTCTATGCAAGTGGTCGTACTACTGGTATCGTTCTCGACTCTGGTGATGGTGTCAGC
Hv Beta-amylase 5 (HvBMYI)	HORVU4Hr1G089510	CCTCGTGACCCATATGTTGAT	CCAGTAGGGCCTTTAACTTGC	212	82	KF302675.1	CCTCGTGACCCATATGTTGATCCAATGGCGCCTTTGCCAAGATCAGGGCCAGAAATATCGATTGAGATGATCCTACAAGCAGCACAGCCAAAACTGCAGCCATTCCCCTTCCAGGAGCACACCGACCTGCCAGTAGGCCCTACTGGTGGCATGGGTGGGCAGGCTGAAGGCCCCACCTGTGGCATGGGTGGGCAAGTTAAAGGCCCTACTGG
undescribed protein (HvBMY2)	HORVU2Hr1G043930	AACTGGAGCCATTCCCTTTT	AGCACCTCTTGACCCTCTCA	167	80	FJ936156.1	AACTGGAGCCATTCCCTTTTGATAAGAACACCGACCTGCCAGTTAAAGATCACACTGATGTCGTGGATGAGGCGCTCCTTGCCCCTGTGGCTGTGTAGAAATCTTTCTCTGCCTTCGTAAAATAATGTGCATCACTGATGCAGTCTATGAGAGGGTCAAGAGGTGCT
Non-specific lipid-transfer protein 2G (HvLTP2)	HORVU4Hr1G089500	TGTGCCAGTACGTCAAGGAC	GCTAGCCAGGAAGCAAGCTA	185	83	X69793.1	TGTGCCAGTACGTCAAGGACCCCAACTACGGGCACTACGTGAGCAGCCCACACGCGCGCGACACCCTCAACTTGTGCGGCATACCCGTACCGCACTGCTAGCCGCCTAGCCGATCGAGGGCTCCAGGCACGCATGCATGTTCCTGTTATGTGGATGTTGGAATAAAATGCTGGTGATCTATGGCGGCTAGCTTGCTTCCTGGCTAGC
Puroindoline-A (HvHINa)	HORVU5Hr1G000680	TCATCCAGGGATCAATCCAAC	TAGCCAGTAGTGCTGGGGATG	145	82	JN636829.1	TTCATCCAGGGATCAATCCAACGTGATCTCGGTGGTTTCTTCGGATTTCAGCGTGATCGGACAGTCAAAGTGATACAAGCAGCCAAGAACCTGCCCCCCAGGTGCAACCAGGGCCCTGCCTGCAACATCCCCAGCACTACTGGCTA
